# Supplementary material for: Long term rebaudioside A treatment does not alter circadian activity rhythms, adiposity, or insulin action in male mice
Source: PLoS One. 2017 May 5;12(5):e0177138. doi: 10.1371/journal.pone.0177138 (PMC5419602; doi:10.1371/journal.pone.0177138)
Supplement: S1 File — (ZIP) [file pone.0177138.s001.zip]

Archive with 7 entries (7 files):
- GTT Data_02_23_15.csv
- ITT Data 04-10-15.csv
- PTT Data_02_09_15.csv
- RebA Body Weights_02-04-16.csv
- RebA Caloric Intake 02-04-16.csv
- RebaudiosideAMiceInRunningWheels2014.xlsx
- Running Wheels and Water Data.xlsx
