# Supplementary material for: Long term rebaudioside A treatment does not alter circadian activity rhythms, adiposity, or insulin action in male mice
Source: PLoS One. 2017 May 5;12(5):e0177138. doi: 10.1371/journal.pone.0177138 (PMC5419602; doi:10.1371/journal.pone.0177138)
Supplement: S1 File — (ZIP) [file pone.0177138.s001.zip › GTT Data_02_23_15.csv]

Animal ID	Condition	Ave Basal	Ave 15 min	30 min 1	Ave 45 min	60 min 1	60 min 2	Ave 60 min	90 min							Toatl AUC
1	RebA	95	273	226	197	197	197	197	239	5520	7485	6345	5910	5910	18990	50160
2	Vehicle	81	242	321	245	205	205	205	192	4845	8445	8490	6750	6150	18060	52740
3	RebA	127	251.5	353	260	220	220	220	189.5	5677.5	9067.5	9195	7200	6600	18885	56625
4	Vehicle	95	259	271	247	239	239	239	157	5310	7950	7770	7290	7170	19050	54540
5	RebA	179.5	413	423	373	248	248	248	182	8887.5	12540	11940	9315	7440	20340	70462.5
6	Vehicle	113	337	307	247	255	255	255	186	6750	9660	8310	7530	7650	20880	60780
7	RebA	83	327	382	270	213	213	213	150.5	6150	10635	9780	7245	6390	17295	57495
8	Vehicle	79	293	278	173	150	150	150	143	5580	8565	6765	4845	4500	13290	43545
9	RebA	125	207	353	291	301	301	301	205	4980	8400	9660	8880	9030	24210	65160
10	Vehicle	136	259.5	381	306	254	254	254	234	5932.5	9607.5	10305	8400	7620	22260	64125
11	RebA	128	340.5	330	290	244	244	244	187.5	7027.5	10057.5	9300	8010	7320	20265	61980
12	Vehicle	117	394	305	230	266	266	266	178.5	7665	10485	8025	7440	7980	21315	62910
13	RebA	222	321	390	371.6666667	323	305.5	314.25	205.5	8145	10665	11425	10420	9427.5	24757.5	74840
14	Vehicle	112	241	492	274	303	303	303	225.5	5295	10995	11490	8655	9090	24945	70470
15	RebA	133	339	355	291	329	287.5	308.25	221	7080	10410	9690	9300	9247.5	24502.5	70230
16	Vehicle	110	261	306	255	277	261.5	269.25	203	5565	8505	8415	7980	8077.5	22012.5	60555
