# Supplementary material for: Long term rebaudioside A treatment does not alter circadian activity rhythms, adiposity, or insulin action in male mice
Source: PLoS One. 2017 May 5;12(5):e0177138. doi: 10.1371/journal.pone.0177138 (PMC5419602; doi:10.1371/journal.pone.0177138)
Supplement: S1 File — (ZIP) [file pone.0177138.s001.zip › ITT Data 04-10-15.csv]

Animal ID	Condition	Basal	15 min	30 min	45 min	60 min					Total AUC
1	RebA	168.0	147.0	109.5	104.0	137.0	4725	3847.5	3202.5	3615	15390
2	Vehicle	188.5	140.0	159.5	147.0	196.3	4927.5	4492.5	4597.5	5150	19167.5
3	RebA	216.0	170.0	185.5	161.5	179.7	5790	5332.5	5205	5117.5	21445
4	Vehicle	167.0	116.0	120.5	148.0	180.0	4245	3547.5	4027.5	4920	16740
5	RebA	202.5	136.0	111.0	123.5	167.5	5077.5	3705	3517.5	4365	16665
6	Vehicle	166.0	118.0	107.5	145.5	158.5	4260	3382.5	3795	4560	15997.5
7	RebA	142.0	84.0	78.5	93.5	137.0	3390	2437.5	2580	3457.5	11865
8	Vehicle	168.0	117.0	81.0	77.0	75.0	4275	2970	2370	2280	11895
9	RebA	176.0	122.0	107.0	95.5	128.0	4470	3435	3037.5	3352.5	14295
10	Vehicle	229.0	138.0	138.0	130.5	157.0	5505	4140	4027.5	4312.5	17985
11	RebA	179.0	141.0	118.0	126.0	142.0	4800	3885	3660	4020	16365
12	Vehicle	175.0	109.0	103.0	111.0	144.5	4260	3180	3210	3832.5	14482.5
13	RebA	174.0	150.0	107.5	133.5	157.5	4860	3862.5	3615	4365	16702.5
14	Vehicle	172.0	122.0	130.5	113.5	122.5	4410	3787.5	3660	3540	15397.5
15	RebA	171.0	117.0	100.0	92.0	94.5	4320	3255	2880	2797.5	13252.5
16	Vehicle	178.0	112.0	98.5	80.5	106.3	4350	3157.5	2685	2802.5	12995
