# Supplementary material for: Long term rebaudioside A treatment does not alter circadian activity rhythms, adiposity, or insulin action in male mice
Source: PLoS One. 2017 May 5;12(5):e0177138. doi: 10.1371/journal.pone.0177138 (PMC5419602; doi:10.1371/journal.pone.0177138)
Supplement: S1 File — (ZIP) [file pone.0177138.s001.zip › PTT Data_02_09_15.csv]

Animal ID	Condition	Ave Basal	Ave 15 min	Ave 30 min	Ave 45 min	Ave 60 min	Ave 90 min						Total AUC
1	RebA	104	143	179	207	228.5	157	3705	4830	5790	6532.5	11565	32422.5
2	Vehicle	112	143.5	152	196.5	231	165.5	3832.5	4432.5	5227.5	6412.5	11895	31800
3	RebA	119	172.5	216	215.5	243	203.5	4372.5	5827.5	6472.5	6877.5	13395	36945
4	Vehicle	111	178.5	226	202.5	177.5	200.5	4342.5	6067.5	6427.5	5700	11340	33877.5
5	RebA	115	146.5	229	290.5	241		3922.5	5632.5	7792.5	7972.5	7230	32550
6	Vehicle	114	141	223	210	217.5	194	3825	5460	6495	6412.5	12345	34537.5
7	RebA	157	142	170.5	135.5	170	158	4485	4687.5	4590	4582.5	9840	28185
8	Vehicle	98	125	163.5	172	166.5	136.5	3345	4327.5	5032.5	5077.5	9090	26872.5
9	RebA	128	175	209.5	255.5	237.5	156	4545	5767.5	6975	7395	11805	36487.5
10	Vehicle	143	149	206.5	223.5	213.5	163	4380	5332.5	6450	6555	11295	34012.5
11	RebA	178	228	223	259	232	213	6090	6765	7230	7365	13350	40800
12	Vehicle	181.5	227	320.5	260	263	196	6127.5	8212.5	8707.5	7845	13770	44662.5
13	RebA	115	139.5	184	192	204	188	3817.5	4852.5	5640	5940	11760	32010
14	Vehicle	119	142	135	151	183	204	3915	4155	4290	5010	11610	28980
15	RebA	124	149	179	244.5	207	173	4095	4920	6352.5	6772.5	11400	33540
16	Vehicle	109	156.5	187	215	165	159	3982.5	5152.5	6030	5700	9720	30585
