# Supplementary material for: Long term rebaudioside A treatment does not alter circadian activity rhythms, adiposity, or insulin action in male mice
Source: PLoS One. 2017 May 5;12(5):e0177138. doi: 10.1371/journal.pone.0177138 (PMC5419602; doi:10.1371/journal.pone.0177138)
Supplement: S1 File — (ZIP) [file pone.0177138.s001.zip › RebA Body Weights_02-04-16.csv]

Animal ID	Condition	LFD_9/24/2014 pre-wheels	LFD_10/24/2014 post-wheels	LFD_Fasted BW_02-09-15	LFD_Fasted BW_02-23-15	LFD_6h Fasted BW_03-09-14	LFD_6h Fasted BW_04-10-15	4/27 HFD started	HFD_Fed BW_06-08-15	HFD_Fasted BW_06-09-15	HFD_Fasted BW_06-26-15	Delta BW Fasted LFD v HFD_04-10 vs 06-09	Delta BW Fasted LFD v HFD_04-10 vs 06-26	Delta BW Fasted LFD v HFD_02-23 v 06-09	Delta BW Fasted LFD v HFD_02-23 vs 06-26
2V	V	33.5	29	36.8	36.4	39.6	42.6		56.6	52.8	53.3	10.2	10.7	16.4	16.9
4V	V	33.6	29.8	34.8	33.9	37.4	37.6		51.8	49.1	50.1	11.5	12.5	15.2	16.2
6V	V	32.3	27.4	32.3	31.4	33.1	35.0		53.6	50.6	50.8	15.6	15.8	19.2	19.4
8V	V	24.9	23.2	26.0	26.0	28.8	29.7		48.5	45.7	47.3	16.0	17.6	19.7	21.3
10V	V	31.2	28	36.7	35.4	37.4	41.7		53.7	51.5	51.4	9.8	9.7	16.1	16.0
12V	V	30	27.5	33.3	30.8	33.4	34.9		50.7	47.2	47.9	12.3	13.0	16.4	17.1
14V	V	39.1	30.8	45.1	44.0	47.3	50.9		62.3	59.0	59.7	8.1	8.8	15.0	15.7
16V	V	31.4	28.7	32.8	32.7	34.2	35.8		49.5	47.0	48.5	11.2	12.7	14.3	15.8
18	V	38	33.6
20	V	32.5	28
1R	R	32.1	26.2	30.1	29.5	32.2	34.0		53.1	49.9	51.6	15.9	17.6	20.4	22.1
3R	R	36.9	32.1	38.6	38.8	41.4	43.0		58.1	54.6	55.2	11.6	12.2	15.8	16.4
5R	R	32.1	28.7	31.8	31.3	33.8	36.0		50.3	47.5	47.2	11.5	11.2	16.2	15.9
7R	R	33.6	28.8	35.8	35.4	36.7	39.3		54.9	52.1	51.3	12.8	12.0	16.7	15.9
9R	R	35.1	32	37.8	37.0	38.4	41.7		54.5	51.2	51.1	9.5	9.4	14.2	14.1
11R	R	30.8	26.9	35.4	33.1	35.1	38.2		52.7	49.3	49.1	11.1	10.9	16.2	16.0
13R	R	33.1	30	32.9	36.1	36.7	40.0		52.0	49.2	49.9	9.2	9.9	13.1	13.8
15R	R	35.3	29.6	34.4	34.9	35.9	38.0		52.8	49.9	50.6	11.9	12.6	15.0	15.7
17	R	25.9	24.1
19	R	30.1	26.2
