# Supplementary material for: Long term rebaudioside A treatment does not alter circadian activity rhythms, adiposity, or insulin action in male mice
Source: PLoS One. 2017 May 5;12(5):e0177138. doi: 10.1371/journal.pone.0177138 (PMC5419602; doi:10.1371/journal.pone.0177138)
Supplement: S1 File — (ZIP) [file pone.0177138.s001.zip › RebA Caloric Intake 02-04-16.csv]

Mouse	Condition	LFD_FW_04-13-14	LFD_FW_04-20-14	LFD_Net_FW	LFD_FW_day	LFD_kcal_day	HFD_FW_04-27-15	HFD_FW_05-18-15	HFD Net FW 04-27-05-18	HFD_FW_day1	HFD_kcal_day_05-18-15	HFD_FW_05-18-16 start	HFD_FW_06-08-15 end	HFD_Net FW_05-18_06-08	HFD_FW per day1	HFD_kcal_day_06-08-15	Ave HFD kcal/day
1	RebA	363.1	335.4	27.7	3.96	13.73128571	97.2	22.5	74.7	3.6	18.63942857	128.05	63.28	64.77	3.084285714	16.16165714	17.40054286
2	Control	358.2	325.9	32.3	4.61	16.01157143	81.1	8.6	72.5	3.5	18.09047619	99.87	34.09	65.78	3.132380952	16.41367619	17.25207619
3	RebA	364.1	333.4	30.7	4.39	15.21842857	87.7	16.5	71.2	3.4	17.76609524	132.83	67.68	65.15	3.102380952	16.25647619	17.01128571
4	Control	347.5	314.4	33.1	4.73	16.40814286	91.5	21.5	70	3.3	17.46666667	105.01	37.77	67.24	3.201904762	16.77798095	17.12232381
5	RebA	359.2	331.8	27.4	3.91	13.58257143	86.9	13	73.9	3.5	18.43980952	100.54	35.02	65.52	3.12	16.3488	17.39430476
6	Control	327.2	293.3	33.9	4.84	16.80471429	85.8	17.8	68	3.2	16.96761905	104.93	39.55	65.38	3.113333333	16.31386667	16.64074286
7	RebA	308.1	277.5	30.6	4.37	15.16885714	93	20.4	72.6	3.5	18.11542857	97.86	34.79	63.07	3.003333333	15.73746667	16.92644762
8	Control	351	316.9	34.1	4.87	16.90385714	84.8	13.5	71.3	3.4	17.79104762	101.85	37.3	64.55	3.073809524	16.1067619	16.94890476
9	RebA	406.6	369.3	37.3	5.33	18.49014286	89.4	21.2	68.2	3.2	17.01752381	96.06	27.01	69.05	3.288095238	17.22961905	17.12357143
10	Control	392.9	370.9	22	3.14	10.90571429	82.2	12.2	70	3.3	17.46666667	123.39	61.57	61.82	2.943809524	15.4255619	16.44611429
11	RebA	355.4	321.9	33.5	4.79	16.60642857	77	7.1	69.9	3.3	17.44171429	120.45	53.36	67.09	3.194761905	16.74055238	17.09113333
12	Control	364.2	333.1	31.1	4.44	15.41671429	87.9	19.4	68.5	3.3	17.09238095	101.21	37.6	63.61	3.029047619	15.87220952	16.48229524
13	RebA	358	298.5	59.5	8.5	29.495	100.8	16.3	84.5	4	21.0847619	98.27	31.11	67.16	3.198095238	16.75801905	18.92139048
14	Control	344.1	305.2	38.9	5.56	19.28328571	89.3	18.7	70.6	3.4	17.61638095	114.2	43.27	70.93	3.377619048	17.69872381	17.65755238
15	RebA	349.8	320.8	29	4.14	14.37571429	80.2	8	72.2	3.4	18.01561905	102.12	35.7	66.42	3.162857143	16.57337143	17.29449524
16	Control	340.2	316.9	23.3	3.33	11.55014286	88.5	17.8	70.7	3.4	17.64133333	101.39	42.29	59.1	2.814285714	14.74685714	16.19409524
