# Supplementary material for: Long term rebaudioside A treatment does not alter circadian activity rhythms, adiposity, or insulin action in male mice
Source: PLoS One. 2017 May 5;12(5):e0177138. doi: 10.1371/journal.pone.0177138 (PMC5419602; doi:10.1371/journal.pone.0177138)
Supplement: S1 File — (ZIP) [file pone.0177138.s001.zip › RebaudiosideAMiceInRunningWheels2014.xlsx]

## Sheet: Sheet1
Number	Treatment	WB1	WB2
1	R	32.1	26.2
2	W	33.5	29
3	R	36.9	32.1
4	W	33.6	29.8
5	R	32.1	28.7
6	W	32.3	27.4
7	R	33.6	28.8
8	H	24.9	23.2
9	R	35.1	32
10	H	31.2	28
11	R	30.8	26.9
12	H	30	27.5
13	R	33.1	30
14	H	39.1	30.8
15	R	35.3	29.6
16	H	31.4	28.7
17	R	25.9	24.1
18	H	38	33.6
19	R	30.1	26.2
20	H	32.5	28
