# Supplementary material for: Long term rebaudioside A treatment does not alter circadian activity rhythms, adiposity, or insulin action in male mice
Source: PLoS One. 2017 May 5;12(5):e0177138. doi: 10.1371/journal.pone.0177138 (PMC5419602; doi:10.1371/journal.pone.0177138)
Supplement: S1 File — (ZIP) [file pone.0177138.s001.zip › Running Wheels and Water Data.xlsx]

## Sheet: data
PHASE	H2o0	F0	WB0	H2o1	H2o2	H2o3	F1	WBF	XLD	XDD	TAUDD	Tx
22.85	465.1	193.6	32.1	398.6	464.9	423.6	110	26.2	45.46	52.21	23.78	R
22.4	472.2	179.7	33.5	382.3	481.5	464.1	90.4	29	25.07	13.31	23.93	H
23.22	475.4	183.6	36.9	351.9	481	433.5	91.5	32.1	16.71	10.91	23.92	R
22.9	481.4	224.9	33.6	395.4	497	450.4	110.9	29.8	23.6	15	23.73	H
.	.	164.7	32.1	372.8	474	430.6	168.1	28.7	10.43	11.17	24.32	R
22.77	456.9	176.4	32.3	389.3	490.8	450.9	107.2	27.4	19.15	14.68	23.8	H
23.6	458.9	159.3	33.6	344.6	479.2	432.6	89.9	28.8	20.72	24.31	23.72	R
24	480.5	222.9	24.9	420.8	485.8	464.1	142.6	23.2	31.89	15.72	23.92	H
23.15	461.1	202.1	35.1	381.5	475.9	43.1	102.3	32	24.31	16.92	23.85	R
23.28	471.5	199	31.2	420.8	494.1	468.3	107.8	28	24.37	17.14	24.1	H
23.42	467.6	193.6	30.8	402	488.4	451.6	90.2	26.9	48.92	40.76	23.9	R
23.25	479.4	192.1	30	426.9	492.2	466.9	105.5	27.5	18.75	16.96	23.78	H
22.95	.	179.5	33.1	.	.	.	85.6	30	18.42	16.03	24.1	R
23.43	459.6	184.3	39.1	409.2	482.5	452.1	98.3	30.9	41.69	38.42	23.92	H
23.13	467.5	187.2	35.3	409.2	482.9	445.3	90.8	29.6	34	29.24	23.63	R
23.37	482.4	186.9	31.4	434	492.9	467.1	95.6	28.7	36.54	31.51	23.77	H
23.5	475.5	203.7	25.9	410.3	484.5	453.6	108.8	24.1	29.51	19.88	23.93	R
23.08	448.3	203.2	38	394.3	490.5	461.2	98.1	33.6	32.89	25.36	23.97	H
23.08	469.1	186.7	30.1	381.5	481.2	437.7	102.9	26.2	37.84	29.65	23.78	R
22.83	466.4	184.4	32.5	410.6	494.4	461.7	104.2	28	32.02	27.98	23.97	H

## Sheet: data key
Row Number: same as animal number +1
PHASE: Time of Peak Activity in LD (hours)
H2o0: Initial weight of water bottle (g)
F0: Initial weight of food (g)
WBO: Initial body weight (g)
H2o1: Final weight of water bottle before re-filling (g)
H2o2: Initial weight of re-filled water bottle (g)
H2o3: Final weight of water bottle for second interval (g)
F1: Final weight of food (g)
WBF: Final body weight (g)
XLD: Mean activity level in Light-Dark Cycle (LD) (revolutions per 10 minutes)
XDD: Mean activity level in constant dark (DD) (revolutions per 10 minutes)
TAUDD: Circadian period in constant dark (hours)
Tx: Treatment (Rebaudioside A vs. Water)
